# Supplementary material for: Preoperative and Intraoperative Identification of Sentinel Lymph Nodes in Melanoma Surgery
Source: Cancers (Basel). 2024 Aug 5;16(15):2767. doi: 10.3390/cancers16152767 (PMC11312045; doi:10.3390/cancers16152767)
Supplement: Supplementary file 1 [file cancers-16-02767-s001.zip]

Archive with 5 entries (5 files):
- A.mp4
- B.mp4
- C.mp4
- D.mp4
- Supplementary Video S1.pdf
